# Supplementary material for: Study of the shared gene signatures of polyarticular juvenile idiopathic arthritis and autoimmune uveitis
Source: Front Immunol. 2023 Mar 8;14:1048598. doi: 10.3389/fimmu.2023.1048598 (PMC10030950; doi:10.3389/fimmu.2023.1048598)
Supplement: Supplementary Table 3 — Positive and negative correlation modules with pJIA or Uveitis. [file Table_3.xlsx]

## Sheet: Target genes of hsa-miR-146
#Target DEGs of hsa-miR-146
Up-regulated DEGs of uveitis	Up-regulated DEGs of pJIA	Down-regulated DEGs of uveitis	Down-regulated DEGs of pJIA
IFIT3	HSPA1A	ZNF229	DGCR6L
SF1	ITGB2	PRKCE	LSM4
XAF1	STK40	ROCK1	C2orf68
IFITM1	GNS	RABEP1	IFIT5
NUMB	ZMIZ1	GOLGA3	SPCS1
IFI44	LBR	ATG13	PRDX4
IFI44L	YWHAB	PDE7B	RABEP1
SAMD9L	HK2	FAM110B	NCOA7
IFIT1	PTPN1	ALKBH5	GMFB
STON2	ACTN4	SGCD	SLPI
ZNF117	COPA	PIF1	CHD9
SGK494	PTPRE	SLC48A1	TMX1
MBD4	RHOA	SIX1	KLRD1
RSAD2	PCM1	WNT5A	IFITM1
HIST1H2BE	NFKB1	SPATA5	XAF1
HIST1H2BH	PDXK	LEPROT	IFI27
HIST2H2AA4	IRS2	PRDM15
SNTB2	MNT	FN1
HIST1H3F	EPB41	RAB3B
ISG15	YTHDC1	LPP
ATG7		RNF8
IRF5		ARHGAP32
PARP9		PPP1R11
MR1		CPM
PRKAB2		ESD
EPSTI1		ITGB3
TRIT1		COX15
BTN2A2		TMEM136
ASXL2		KIF22
HIST1H3D		MDM4
STAT1		SMAD3
LBR		ATP6V1C2
APOL6		CDH6
HIF1AN		CDKN3
FRY		CASKIN1
TEP1		OTUD7B
GPR107		ERBB2
PKN2		ELFN2
TTF2		FBXO32
CBX3		TIMP3
RREB1		ELL3
MLEC		PRRC1
CBX5		SCD
IFI6		EVI5
PBLD		EEF2
KIF1C		ARF6
USP48		NODAL
OAS2		IVD
RNF14		TSPAN11
DDX58		SNTB2
ZFP3		ASB6
CEP44		CAPZB
PRPF4B		EGFR
MICAL2		CNNM1
C9orf72		CDC42BPA
FAM126B		BTG2
FRMD8		DUSP1
TRMT1L		SRXN1
ALG10B		KDELC2
ADAR		TRIM14
SESN3		RHOBTB3
MGA		EML4
SPATS2L		CFLAR
KIAA0513		GABRP
CDK12		SLC9A3R2
COPA		PECAM1
CALCOCO2		SIKE1
FNBP4		MMRN2
KPNA1		WISP1
TRIM22		KLF7
CASP7		GXYLT2
SLC12A6		MCM10
HELZ		TRAF6
Slfn5		AP2B1
BRCA1		LAMC2
MDM4		ZNF544
LPP		Slfn5
TBL1XR1		FNBP4
SLC46A3		RCAN1
ZNF652		N6AMT1
PDIK1L		RHOA
SPRY3		TBL1XR1
CLEC2D		TANC2
ANKRD46		NSF
P2RX7		HNRNPA0
IFIT5		RUFY2
PUM1		TRAK1
IBTK		BRK1
SAR1A		MDN1
MKLN1		UBE2W
MED20		FAF1
VPS13D		ELL2
SLPI		SCAMP1
RUFY2		NUCKS1
ZNF764		NAV2
CUL5		SSFA2
MX2		MKLN1
SENP5		CDC14B
NFATC2IP		KBTBD2
CAT		SKIL
TBP		SUCLG2
SMAD4		IRS2
GART		CYTIP
Baz2a		NKX3-1
DCAF7		TRIM8
ZNF436		LINC00304
RHOBTB3		CTSC
ACTN4		RAP2B
KIAA1147		ANKRD12
RNF8		PI4K2A
MFAP3		MEF2C
ZFYVE1		EFNA5
HIST1H2BB		MAP3K8
ULK2		HIST1H1C
ARPC5		FBXW7
RAPGEF6		ZBTB2
LRRFIP2		PMAIP1
SMAD2		BCLAF1
FOXP1		CAT
FRYL		PGK1
SEC23IP
ZNF738
XPNPEP3
CALCOCO1
HIST1H2AH
GPM6B
ODF2L
CELF2
SH3TC2
L1CAM
DDA1
