# Supplementary material for: Study of the shared gene signatures of polyarticular juvenile idiopathic arthritis and autoimmune uveitis
Source: Front Immunol. 2023 Mar 8;14:1048598. doi: 10.3389/fimmu.2023.1048598 (PMC10030950; doi:10.3389/fimmu.2023.1048598)
Supplement: Supplementary file 4 [file Table_4.xlsx]

## Sheet: Functional analyses
#Shared IRGs in the functional analyses of gene sets of interested: common enriched gene sets are marked bold
Gene sets	Term describtion	Enchriment Category	GeneRatio	Pvalue
Up-regulated TFs Target SDEGs	Clathrin-mediated endocytosis	REACTOME	0.0273973	1.6969e-05
	RHO GTPase cycle	REACTOME	0.0111359	0.000102763
	Cargo recognition for clathrin-mediated endocytosis	REACTOME	0.0283019	0.000193607
	Membrane Trafficking	REACTOME	0.00788644	0.000505603
	CDC42 GTPase cycle	REACTOME	0.0193548	0.000589721
	Vesicle-mediated transport	REACTOME	0.00742942	0.00066247
	Signaling by Rho GTPases	REACTOME	0.00707214	0.000826897
	Signaling by Rho GTPases, Miro GTPases and RHOBTB3	REACTOME	0.00691563	0.000914077
	Intra-Golgi and retrograde Golgi-to-ER traffic	REACTOME	0.0148515	0.00126774
	Neutrophil degranulation	REACTOME	0.00829876	0.00161759
	Metabolism of lipids	REACTOME	0.00538358	0.00756343
Up-regulated SDEGs	Clathrin-mediated endocytosis	REACTOME	0.0342466	1.41582e-06
	RHO GTPase cycle	REACTOME	0.013363	2.61382e-05
	Neutrophil degranulation	REACTOME	0.0124481	3.88322e-05
	CDC42 GTPase cycle	REACTOME	0.0258065	5.28371e-05
	Golgi Associated Vesicle Biogenesis	REACTOME	0.0535714	5.68415e-05
	trans-Golgi Network Vesicle Budding	REACTOME	0.0416667	0.000120513
	Membrane Trafficking	REACTOME	0.00946372	0.000174864
	Fcgamma receptor (FCGR) dependent phagocytosis	REACTOME	0.0348837	0.000204158
	Vesicle-mediated transport	REACTOME	0.0089153	0.000241224
	Signaling by Rho GTPases	REACTOME	0.00848656	0.000314042
	Signaling by Interleukins	REACTOME	0.0108225	0.000347108
	Signaling by Rho GTPases, Miro GTPases and RHOBTB3	REACTOME	0.00829876	0.000353804
	Cargo recognition for clathrin-mediated endocytosis	REACTOME	0.0283019	0.000377867
	Interleukin-4 and Interleukin-13 signaling	REACTOME	0.0277778	0.000399143
	Hemostasis	REACTOME	0.00805153	0.00131356
	RAC1 GTPase cycle	REACTOME	0.0162162	0.00189177
	Intra-Golgi and retrograde Golgi-to-ER traffic	REACTOME	0.0148515	0.00242809
	Cytokine Signaling in Immune system	REACTOME	0.00699301	0.00243245
	Metabolism of lipids	REACTOME	0.00672948	0.00287048
	Leishmania infection	REACTOME	0.011811	0.00461796
	Signaling by Receptor Tyrosine Kinases	REACTOME	0.00767754	0.0048971
	Platelet activation, signaling and aggregation	REACTOME	0.0114068	0.00508667
	anatomical structure development	GO:BP	0.00417101	0.00679936
	receptor-mediated endocytosis	GO:BP	0.0246914	0.00766809
	endocytosis	GO:BP	0.0124805	0.0261452
	Leukocyte transendothelial migration	KEGG	0.0363636	0.0310668
	developmental process	GO:BP	0.00379927	0.0393764
SIRGs positively correlated with both diseases	Signaling by Interleukins	REACTOME	0.0194805	4.5329e-11
	Cytokine Signaling in Immune system	REACTOME	0.013986	7.56243e-11
	TCR signaling	REACTOME	0.05	4.40553e-10
	Downstream TCR signaling	REACTOME	0.0510204	1.31403e-08
	immune system process	GO:BP	0.00647249	1.49093e-08
	CLEC7A (Dectin-1) signaling	REACTOME	0.049505	1.53022e-08
	Signaling by the B Cell Receptor (BCR)	REACTOME	0.0446429	2.57676e-08
	Fc epsilon receptor (FCERI) signaling	REACTOME	0.0373134	6.33893e-08
	C-type lectin receptors (CLRs)	REACTOME	0.0352113	8.47178e-08
	Adaptive Immune System	REACTOME	0.0104031	8.7405e-08
	immune response	GO:BP	0.00786988	2.19393e-07
	Antigen processing-Cross presentation	REACTOME	0.0380952	1.38978e-06
	regulation of immune system process	GO:BP	0.00901526	1.47235e-06
	defense response to other organism	GO:BP	0.0102828	2.01406e-06
	regulation of immune response	GO:BP	0.0121816	2.21918e-06
	cell surface receptor signaling pathway	GO:BP	0.00569192	4.29857e-06
	biological process involved in interspecies interaction between organisms	GO:BP	0.00783605	8.19937e-06
	Vpu mediated degradation of CD4	REACTOME	0.0576923	9.50084e-06
	Regulation of RUNX3 expression and activity	REACTOME	0.0545455	1.12609e-05
	Activation of NF-kappaB in B cells	REACTOME	0.0447761	2.0434e-05
	positive regulation of multicellular organismal process	GO:BP	0.0083682	2.08029e-05
	response to other organism	GO:BP	0.00796284	3.63214e-05
	response to external biotic stimulus	GO:BP	0.00795229	3.6865e-05
	FCERI mediated NF-kB activation	REACTOME	0.0365854	3.74812e-05
	Downstream signaling events of B Cell Receptor (BCR)	REACTOME	0.0361446	3.88664e-05
	response to external stimulus	GO:BP	0.0053802	4.52922e-05
	response to biotic stimulus	GO:BP	0.00774693	4.94001e-05
	ER-Phagosome pathway	REACTOME	0.0333333	4.9514e-05
	positive regulation of cytokine production	GO:BP	0.0170213	5.48346e-05
	signal transduction	GO:BP	0.00335739	5.51312e-05
	Transcriptional regulation by RUNX3	REACTOME	0.03125	6.00312e-05
	UCH proteinases	REACTOME	0.0294118	7.19147e-05
	Interleukin-1 signaling	REACTOME	0.0291262	7.40335e-05
	negative regulation of immune response	GO:BP	0.0327869	8.27619e-05
	Deubiquitination	REACTOME	0.0134228	8.45087e-05
	Interleukin-4 and Interleukin-13 signaling	REACTOME	0.0277778	8.52415e-05
	regulation of cytokine production	GO:BP	0.0123967	9.44589e-05
	cytokine production	GO:BP	0.0122951	0.000101363
	Host Interactions of HIV factors	REACTOME	0.0230769	0.000147673
	defense response	GO:BP	0.00691244	0.000175397
	Interleukin-1 family signaling	REACTOME	0.0212766	0.000187685
	Class I MHC mediated antigen processing & presentation	REACTOME	0.0104987	0.000217029
	signaling	GO:BP	0.00310029	0.000240348
	cell communication	GO:BP	0.00307314	0.000282534
	Anti-inflammatory response favouring Leishmania parasite infection	REACTOME	0.0177515	0.000319628
	Leishmania parasite growth and survival	REACTOME	0.0177515	0.000319628
	lymphocyte differentiation	GO:BP	0.0179028	0.000334896
	positive regulation of gene expression	GO:BP	0.00881057	0.000341742
	Diseases of signal transduction by growth factor receptors and second messengers	REACTOME	0.00923788	0.00035286
	Th17 cell differentiation	KEGG	0.0480769	0.000364429
	Cellular response to chemical stress	REACTOME	0.0154639	0.00047834
	regulation of response to stimulus	GO:BP	0.00410783	0.000510806
	Neutrophil degranulation	REACTOME	0.00829876	0.000528629
	hemopoiesis	GO:BP	0.0100111	0.000582476
	innate immune response	GO:BP	0.00992282	0.000627714
	Coronavirus disease - COVID-19	KEGG	0.0289855	0.000682564
	Ub-specific processing proteases	REACTOME	0.0136364	0.000689476
	mononuclear cell differentiation	GO:BP	0.0159091	0.000743474
	HIV Infection	REACTOME	0.012987	0.000794115
	positive regulation of immune system process	GO:BP	0.00961538	0.000818423
	hematopoietic or lymphoid organ development	GO:BP	0.00959488	0.000833261
	Osteoclast differentiation	KEGG	0.0403226	0.000862955
	leukocyte activation	GO:BP	0.00944386	0.000952223
	Leishmania infection	REACTOME	0.011811	0.00104439
	Platelet activation, signaling and aggregation	REACTOME	0.0114068	0.00115444
	Hemostasis	REACTOME	0.00644122	0.00135666
	immune system development	GO:BP	0.00903614	0.00137899
	MAPK1/MAPK3 signaling	REACTOME	0.0104895	0.00146826
	positive regulation of leukocyte differentiation	GO:BP	0.03125	0.0015908
	positive regulation of hemopoiesis	GO:BP	0.03125	0.0015908
	Abnormal immunoglobulin level	HP	0.0286885	0.0017626
	Abnormality of B cell physiology	HP	0.0285714	0.00181223
	positive regulation of response to stimulus	GO:BP	0.0055325	0.00199817
	MAPK family signaling cascades	REACTOME	0.00923077	0.00211395
	macrophage activation involved in immune response	GO:BP	0.157895	0.00221066
	B cell receptor signaling pathway	KEGG	0.0526316	0.00250423
	inflammatory response	GO:BP	0.0102828	0.00256035
	Th17 cell differentiation pathway	WP	0.057971	0.00270451
	cellular response to stimulus	GO:BP	0.00270307	0.00292229
	lymphocyte activation	GO:BP	0.0100756	0.00298216
	cell activation	GO:BP	0.00822669	0.0030164
	Abnormal lymphocyte physiology	HP	0.0259259	0.00349818
	Abnormal leukocyte physiology	HP	0.0259259	0.00349818
	Abnormality of humoral immunity	HP	0.0255474	0.00386299
	leukocyte differentiation	GO:BP	0.0124334	0.00386336
	Th1 and Th2 cell differentiation	KEGG	0.0465116	0.00407506
	Increased circulating antibody level	HP	0.0531915	0.00434386
	programmed cell death	GO:BP	0.00573514	0.00495824
	positive regulation of lymphocyte activation	GO:BP	0.0163043	0.00497946
	Increased inflammatory response	HP	0.0105163	0.0053223
	Abnormal inflammatory response	HP	0.0105163	0.0053223
	leukocyte cell-cell adhesion	GO:BP	0.0160858	0.0053825
	regulation of hemopoiesis	GO:BP	0.0160428	0.00546622
	Selective expression of chemokine receptors during T-cell polarization	WP	0.103448	0.00560551
	positive regulation of immune response	GO:BP	0.0116667	0.00588757
	myeloid cell activation involved in immune response	GO:BP	0.0430108	0.00627182
	positive regulation of macromolecule metabolic process	GO:BP	0.0040404	0.00681758
	Epstein-Barr virus infection	KEGG	0.026178	0.00688525
	regulation of leukocyte activation	GO:BP	0.0112903	0.00730923
	regulation of cell death	GO:BP	0.00628141	0.0076183
	positive regulation of T cell activation	GO:BP	0.0226244	0.00777378
	positive regulation of myeloid cell differentiation	GO:BP	0.040404	0.00804943
	macrophage activation	GO:BP	0.0392157	0.00906626
	B cell receptor signaling pathway	WP	0.0425532	0.00915748
	Axon guidance	REACTOME	0.00543478	0.00924065
	myeloid leukocyte activation	GO:BP	0.0218341	0.00924537
	positive regulation of biological process	GO:BP	0.00289203	0.00955519
	response to stimulus	GO:BP	0.00236353	0.00992099
	positive regulation of leukocyte activation	GO:BP	0.0144578	0.00993858
	positive regulation of developmental process	GO:BP	0.00709779	0.0101827
	Abnormality of skin physiology	HP	0.0172414	0.0104207
	negative regulation of immune system process	GO:BP	0.0143198	0.0104999
	cell death	GO:BP	0.00530376	0.0106735
	positive regulation of lymphocyte differentiation	GO:BP	0.0366972	0.011806
	positive regulation of leukocyte cell-cell adhesion	GO:BP	0.0206612	0.0120948
	positive regulation of cell activation	GO:BP	0.0139535	0.0121781
	regulation of cell activation	GO:BP	0.0104322	0.0122852
	positive regulation of calcium-mediated signaling	GO:BP	0.0909091	0.0123178
	Microglia pathogen phagocytosis pathway	WP	0.0789474	0.0127528
	Abnormality of immune system physiology	HP	0.00811908	0.0147859
	biological regulation	GO:BP	0.00184601	0.015883
	regulation of multicellular organismal development	GO:BP	0.00669145	0.0164644
	response to chemical	GO:BP	0.00345941	0.0166572
	antigen receptor-mediated signaling pathway	GO:BP	0.0191571	0.0174511
	regulation of multicellular organismal process	GO:BP	0.00450113	0.0178948
	positive regulation of metabolic process	GO:BP	0.00370763	0.0193516
	Abnormal cellular physiology	HP	0.015748	0.0206173
	Colitis	HP	0.0645161	0.0229853
	IL-3 signaling pathway	WP	0.0625	0.0257235
	immune response-regulating signaling pathway	GO:BP	0.0120724	0.0277605
	positive regulation of cell-cell adhesion	GO:BP	0.0173611	0.0280744
	regulation of leukocyte differentiation	GO:BP	0.0173611	0.0280744
	Abnormal cellular phenotype	HP	0.0150943	0.0283203
	regulation of programmed cell death	GO:BP	0.00621547	0.0298988
	PLC-gamma-2-Syk-LAT-FcR-gamma complex	CORUM	0.5	0.0300351
	IL-4 signaling pathway	WP	0.0566038	0.0345573
	regulation of macromolecule metabolic process	GO:BP	0.00265213	0.0367964
	Fc epsilon RI signaling pathway	KEGG	0.046875	0.036849
	B cell differentiation	GO:BP	0.0272109	0.0384974
	Unusual fungal infection	HP	0.056338	0.0394586
	regulation of lymphocyte activation	GO:BP	0.0113422	0.039493
	positive regulation of signal transduction	GO:BP	0.00594845	0.042528
	immune response-activating signal transduction	GO:BP	0.0159236	0.0425337
	immune response-activating cell surface receptor signaling pathway	GO:BP	0.0159236	0.0425337
SIRGs negatively correlated with both diseases	Natural killer cell mediated cytotoxicity	KEGG	0.042735	0.000137816
	natural killer cell mediated cytotoxicity	GO:BP	0.056338	0.000288532
	natural killer cell mediated immunity	GO:BP	0.0540541	0.000341217
	Antigen processing and presentation	KEGG	0.0597015	0.000455495
	Signaling by Interleukins	REACTOME	0.00649351	0.0024468
	leukocyte mediated cytotoxicity	GO:BP	0.031746	0.00289864
	Graft-versus-host disease	KEGG	0.0810811	0.00300509
	regulation of response to external stimulus	GO:BP	0.00736842	0.00407767
	regulation of natural killer cell mediated cytotoxicity	GO:BP	0.0681818	0.00645666
	immune system process	GO:BP	0.00359583	0.00810575
	Cytokine Signaling in Immune system	REACTOME	0.0041958	0.00827247
	regulation of natural killer cell mediated immunity	GO:BP	0.0625	0.0084165
	positive regulation of glomerular mesangial cell proliferation	GO:BP	0.333333	0.0112113
	cell killing	GO:BP	0.0220994	0.0122153
	defense response	GO:BP	0.00460829	0.0202379
	positive regulation of cell proliferation involved in kidney development	GO:BP	0.25	0.0209093
	signal transduction	GO:BP	0.00218231	0.0224857
	regulation of glomerular mesangial cell proliferation	GO:BP	0.222222	0.0268715
	response to stimulus	GO:BP	0.00168824	0.0310195
	cellular response to stimulus	GO:BP	0.00189215	0.0318767
	glomerular mesangial cell proliferation	GO:BP	0.2	0.0335745
	regulation of leukocyte mediated cytotoxicity	GO:BP	0.037037	0.0408892
Up-regulated hsa-miR-146 target DEGs in uveitis	Interferon alpha/beta signaling	REACTOME	0.194444	9.88276e-20
	Interferon Signaling	REACTOME	0.080402	4.8974e-16
	defense response to virus	GO:BP	0.0610169	5.1273e-11
	defense response to symbiont	GO:BP	0.0608108	5.43552e-11
	Cytokine Signaling in Immune system	REACTOME	0.0265734	3.0308e-10
	response to virus	GO:BP	0.0488432	5.08471e-10
	RNA Polymerase I Promoter Escape	REACTOME	0.0879121	6.34978e-09
	Deubiquitination	REACTOME	0.0402685	7.6287e-09
	HDACs deacetylate histones	REACTOME	0.0851064	8.22698e-09
	SIRT1 negatively regulates rRNA expression	REACTOME	0.102941	1.91329e-08
	Epigenetic regulation of gene expression	REACTOME	0.0604027	1.92596e-08
	Assembly of the ORC complex at the origin of replication	REACTOME	0.101449	2.12167e-08
	Positive epigenetic regulation of rRNA expression	REACTOME	0.0754717	2.13408e-08
	NoRC negatively regulates rRNA expression	REACTOME	0.0747664	2.29819e-08
	Negative epigenetic regulation of rRNA expression	REACTOME	0.0727273	2.85752e-08
	RNA Polymerase I Promoter Clearance	REACTOME	0.0727273	2.85752e-08
	RNA Polymerase I Transcription	REACTOME	0.0714286	3.2924e-08
	ERCC6 (CSB) and EHMT2 (G9a) positively regulate rRNA expression	REACTOME	0.0921053	4.19238e-08
	Ub-specific processing proteases	REACTOME	0.0454545	4.59298e-08
	Antiviral mechanism by IFN-stimulated genes	REACTOME	0.0875	6.00496e-08
	Meiotic recombination	REACTOME	0.0813953	9.9404e-08
	HCMV Early Events	REACTOME	0.0592593	1.41111e-07
	B-WICH complex positively regulates rRNA expression	REACTOME	0.0769231	1.47073e-07
	RHO GTPases activate PKNs	REACTOME	0.0736842	1.97924e-07
	RNA Polymerase I Promoter Opening	REACTOME	0.0952381	3.29463e-07
	DNA methylation	REACTOME	0.0923077	3.97686e-07
	Activated PKN1 stimulates transcription of AR (androgen receptor) regulated genes KLK2 and KLK3	REACTOME	0.0895522	4.77088e-07
	HCMV Infection	REACTOME	0.05	5.18958e-07
	ISG15 antiviral mechanism	REACTOME	0.0833333	7.33803e-07
	HCMV Late Events	REACTOME	0.0603448	7.74528e-07
	Defective pyroptosis	REACTOME	0.0821918	7.96688e-07
	PRC2 methylates histones and DNA	REACTOME	0.0821918	7.96688e-07
	Condensation of Prophase Chromosomes	REACTOME	0.0810811	8.63917e-07
	Meiosis	REACTOME	0.059322	8.69506e-07
	Signaling by NOTCH	REACTOME	0.0381356	9.65303e-07
	Oxidative Stress Induced Senescence	REACTOME	0.056	1.28248e-06
	regulation of viral genome replication	GO:BP	0.104651	1.59477e-06
	regulation of viral process	GO:BP	0.068323	2.04154e-06
	Transcriptional regulation of granulopoiesis	REACTOME	0.0666667	2.74358e-06
	Formation of the beta-catenin:TCF transactivating complex	REACTOME	0.0659341	2.92686e-06
	HATs acetylate histones	REACTOME	0.0492958	3.00782e-06
	Assembly of the pre-replicative complex	REACTOME	0.048951	3.15131e-06
	Reproduction	REACTOME	0.048951	3.15131e-06
	Pre-NOTCH Transcription and Translation	REACTOME	0.0645161	3.32338e-06
	RUNX1 regulates genes involved in megakaryocyte differentiation and platelet function	REACTOME	0.0618557	4.24784e-06
	Estrogen-dependent gene expression	REACTOME	0.0466667	4.32461e-06
	Diseases of programmed cell death	REACTOME	0.0582524	6.01729e-06
	DNA Replication Pre-Initiation	REACTOME	0.04375	6.61446e-06
	Cleavage of the damaged pyrimidine	REACTOME	0.0819672	6.96579e-06
	Depyrimidination	REACTOME	0.0819672	6.96579e-06
	Recognition and association of DNA glycosylase with site containing an affected pyrimidine	REACTOME	0.0819672	6.96579e-06
	Transcriptional regulation by small RNAs	REACTOME	0.0566038	7.10327e-06
	regulation of viral life cycle	GO:BP	0.0719424	7.27774e-06
	Base-Excision Repair, AP Site Formation	REACTOME	0.0793651	8.1731e-06
	Pre-NOTCH Expression and Processing	REACTOME	0.0550459	8.34304e-06
	Amyloid fiber formation	REACTOME	0.0540541	9.26286e-06
	Senescence-Associated Secretory Phenotype (SASP)	REACTOME	0.0535714	9.75262e-06
	Nonhomologous End-Joining (NHEJ)	REACTOME	0.0735294	1.19127e-05
	viral process	GO:BP	0.0357995	1.37543e-05
	Activation of anterior HOX genes in hindbrain development during early embryogenesis	REACTOME	0.0495868	1.51765e-05
	Activation of HOX genes during differentiation	REACTOME	0.0495868	1.51765e-05
	Transcriptional Regulation by E2F6	REACTOME	0.114286	1.59546e-05
	DNA Replication	REACTOME	0.037234	1.88763e-05
	Recruitment and ATM-mediated phosphorylation of repair and signaling proteins at DNA double strand breaks	REACTOME	0.0649351	2.18858e-05
	RUNX1 regulates transcription of genes involved in differentiation of HSCs	REACTOME	0.0461538	2.2811e-05
	DNA Double Strand Break Response	REACTOME	0.0641026	2.33039e-05
	Meiotic synapsis	REACTOME	0.0632911	2.47924e-05
	Cellular Senescence	REACTOME	0.035533	2.54891e-05
	Chromatin modifying enzymes	REACTOME	0.0291971	2.73968e-05
	Chromatin organization	REACTOME	0.0291971	2.73968e-05
	Gene Silencing by RNA	REACTOME	0.0434783	3.19501e-05
	negative regulation of viral genome replication	GO:BP	0.125	3.58532e-05
	Mitotic Prophase	REACTOME	0.0422535	3.7511e-05
	Signaling by Nuclear Receptors	REACTOME	0.0267559	5.07779e-05
	Base Excision Repair	REACTOME	0.0543478	5.17161e-05
	ESR-mediated signaling	REACTOME	0.0313901	5.60211e-05
	G2/M DNA damage checkpoint	REACTOME	0.0531915	5.73268e-05
	viral genome replication	GO:BP	0.0692308	6.26689e-05
	Processing of DNA double-strand break ends	REACTOME	0.0515464	6.66108e-05
	negative regulation of viral process	GO:BP	0.0860215	6.78877e-05
	Packaging Of Telomere Ends	REACTOME	0.0769231	7.79189e-05
	cellular response to type I interferon	GO:BP	0.109375	9.26844e-05
	RHO GTPase Effectors	REACTOME	0.0244648	9.47086e-05
	Depurination	REACTOME	0.0714286	0.000104304
	Recognition and association of DNA glycosylase with site containing an affected purine	REACTOME	0.0714286	0.000104304
	Cleavage of the damaged purine	REACTOME	0.0714286	0.000104304
	DNA Repair	REACTOME	0.0238095	0.000114196
	Transcriptional regulation of pluripotent stem cells	REACTOME	0.125	0.000151055
	response to type I interferon	GO:BP	0.1	0.000174153
	Inhibition of DNA recombination at telomere	REACTOME	0.0588235	0.000222164
	FOXO-mediated transcription of oxidative stress, metabolic and neuronal genes	REACTOME	0.103448	0.000268416
	HDR through Homologous Recombination (HRR) or Single Strand Annealing (SSA)	REACTOME	0.0378788	0.000283297
	Nucleosome assembly	REACTOME	0.0540541	0.000307655
	Deposition of new CENPA-containing nucleosomes at the centromere	REACTOME	0.0540541	0.000307655
	Signaling by Rho GTPases, Miro GTPases and RHOBTB3	REACTOME	0.0152144	0.000323994
	Homology Directed Repair	REACTOME	0.0362319	0.000347731
	RMTs methylate histone arginines	REACTOME	0.0506329	0.000395083
	DNA Damage/Telomere Stress Induced Senescence	REACTOME	0.05	0.00041449
	defense response to other organism	GO:BP	0.0188518	0.000428078
	TCF dependent signaling in response to WNT	REACTOME	0.0257511	0.000554194
	Metalloprotease DUBs	REACTOME	0.0810811	0.000556492
	Transcriptional regulation by RUNX1	REACTOME	0.0251046	0.000633103
	Interferon gamma signaling	REACTOME	0.043956	0.00067518
	Regulation of TP53 Activity through Phosphorylation	REACTOME	0.0434783	0.00070352
	G2/M Checkpoints	REACTOME	0.0299401	0.000827241
	DNA Double-Strand Break Repair	REACTOME	0.0297619	0.000849689
	Cell Cycle	REACTOME	0.0144509	0.000899884
	Signaling by Rho GTPases	REACTOME	0.0141443	0.00105748
	Telomere Maintenance	REACTOME	0.0353982	0.00151163
	Cell Cycle Checkpoints	REACTOME	0.0204778	0.00179958
	type I interferon signaling pathway	GO:BP	0.0967742	0.00180473
	E3 ubiquitin ligases ubiquitinate target proteins	REACTOME	0.0508475	0.00217207
	Cellular responses to stress	REACTOME	0.0127551	0.00226292
	M Phase	REACTOME	0.0167464	0.0023785
	Cellular responses to stimuli	REACTOME	0.0125313	0.00257006
	FOXO-mediated transcription	REACTOME	0.0461538	0.00286384
	innate immune response	GO:BP	0.0198456	0.00299203
	Influenza A	KEGG	0.0429448	0.00317693
	Signaling by WNT	REACTOME	0.0180723	0.00334379
	Chromosome Maintenance	REACTOME	0.0283688	0.00337516
	Protein ubiquitination	REACTOME	0.0379747	0.00496159
	Transcriptional Regulation by TP53	REACTOME	0.0165746	0.00508012
	Regulation of TP53 Activity	REACTOME	0.025	0.00528215
	Factors involved in megakaryocyte development and platelet production	REACTOME	0.0238095	0.00626432
	response to other organism	GO:BP	0.0152621	0.0083411
	response to external biotic stimulus	GO:BP	0.0152419	0.00852643
	response to interferon-alpha	GO:BP	0.181818	0.00945507
	regulation of cellular metabolic process	GO:BP	0.00916056	0.00996016
	response to biotic stimulus	GO:BP	0.0148483	0.0131196
	viral life cycle	GO:BP	0.0319489	0.0134408
	Chronic fatigue	HP	0.173913	0.0150377
	Non-genomic actions of 1,25 dihydroxyvitamin D3	WP	0.0724638	0.0255787
	positive regulation of type I interferon production	GO:BP	0.0819672	0.0339653
	biological process involved in interspecies interaction between organisms	GO:BP	0.0138638	0.0396484
	Host-pathogen interaction of human coronaviruses - autophagy	WP	0.166667	0.047204
	regulation of nitrogen compound metabolic process	GO:BP	0.00902016	0.0473723
Down-regulated hsa-miR-146 target DEGs in uveitis	Signaling by Receptor Tyrosine Kinases	REACTOME	0.0268714	2.19196e-08
	intracellular signal transduction	GO:BP	0.0144542	3.21219e-06
	positive regulation of signaling	GO:BP	0.0174927	3.93974e-06
	positive regulation of signal transduction	GO:BP	0.0185063	4.54674e-06
	Diseases of signal transduction by growth factor receptors and second messengers	REACTOME	0.0230947	9.4493e-06
	positive regulation of cell communication	GO:BP	0.0169492	1.60675e-05
	cellular response to stimulus	GO:BP	0.00919043	1.70998e-05
	regulation of protein localization	GO:BP	0.0236686	2.43373e-05
	ERBB2 Regulates Cell Motility	REACTOME	0.2	2.68891e-05
	positive regulation of cellular metabolic process	GO:BP	0.0125344	3.78258e-05
	Signaling by ERBB2	REACTOME	0.08	4.74145e-05
	Sema4D induced cell migration and growth-cone collapse	REACTOME	0.142857	7.72418e-05
	SHC1 events in ERBB2 signaling	REACTOME	0.136364	8.91787e-05
	cellular response to stress	GO:BP	0.0154667	0.000120895
	Sema4D in semaphorin signaling	REACTOME	0.12	0.000132035
	regulation of intracellular signal transduction	GO:BP	0.0159669	0.00020463
	Membrane Trafficking	REACTOME	0.0157729	0.000227283
	EPHA-mediated growth cone collapse	REACTOME	0.1	0.000229717
	blood vessel development	GO:BP	0.0242857	0.000236854
	regulation of signaling	GO:BP	0.0119367	0.00024178
	positive regulation of metabolic process	GO:BP	0.0113877	0.000245427
	positive regulation of nitrogen compound metabolic process	GO:BP	0.0123257	0.000253789
	MAPK family signaling cascades	REACTOME	0.0215385	0.000330142
	Vesicle-mediated transport	REACTOME	0.0148588	0.000364373
	regulation of epithelial cell proliferation	GO:BP	0.0353982	0.000387705
	response to stimulus	GO:BP	0.00821609	0.000432922
	vasculature development	GO:BP	0.0232558	0.000437181
	Signaling by TGF-beta Receptor Complex	REACTOME	0.0449438	0.000446183
	EPH-Ephrin signaling	REACTOME	0.0434783	0.000505953
	positive regulation of macromolecule metabolic process	GO:BP	0.011544	0.000602172
	regulation of cell communication	GO:BP	0.0116906	0.00065762
	positive regulation of apoptotic signaling pathway	GO:BP	0.0625	0.000665013
	VEGFA-VEGFR2 Pathway	REACTOME	0.040404	0.000667244
	regulation of protein metabolic process	GO:BP	0.0130126	0.000694186
	positive regulation of response to stimulus	GO:BP	0.0138313	0.00077925
	regulation of signal transduction	GO:BP	0.0122158	0.000790822
	PI5P, PP2A and IER3 Regulate PI3K/AKT Signaling	REACTOME	0.0377358	0.000861957
	RAF/MAP kinase cascade	REACTOME	0.0214286	0.000909984
	Signaling by VEGF	REACTOME	0.037037	0.000924226
	MAPK1/MAPK3 signaling	REACTOME	0.020979	0.00101493
	Negative regulation of the PI3K/AKT network	REACTOME	0.0353982	0.00109365
	movement of cell or subcellular component	GO:BP	0.0139089	0.00115003
	positive regulation of intracellular signal transduction	GO:BP	0.0194872	0.00118941
	positive regulation of extrinsic apoptotic signaling pathway via death domain receptors	GO:BP	0.285714	0.00124503
	regulation of catalytic activity	GO:BP	0.0132196	0.00126571
	Signaling by TGFB family members	REACTOME	0.0338983	0.00128376
	Signaling by PTK6	REACTOME	0.0555556	0.00130935
	Signaling by Non-Receptor Tyrosine Kinases	REACTOME	0.0555556	0.00130935
	response to organic substance	GO:BP	0.0119601	0.00132972
	positive regulation of protein localization	GO:BP	0.0284464	0.00141915
	MHC class II antigen presentation	REACTOME	0.0325203	0.00149586
	regulation of cell migration	GO:BP	0.0201568	0.00150445
	regulation of cellular protein metabolic process	GO:BP	0.0130802	0.0015936
	Axon guidance	REACTOME	0.0144928	0.00166567
	circulatory system development	GO:BP	0.0181984	0.00168903
	cellular macromolecule metabolic process	GO:BP	0.00936524	0.00174073
	signaling	GO:BP	0.00899085	0.00190043
	regulation of catabolic process	GO:BP	0.0188305	0.00198675
	signal transduction	GO:BP	0.00923284	0.00202145
	RHO GTPase cycle	REACTOME	0.0155902	0.00216003
	Nervous system development	REACTOME	0.0138648	0.00219273
	Semaphorin interactions	REACTOME	0.0461538	0.00223381
	regulation of primary metabolic process	GO:BP	0.00929112	0.00227788
	epithelial cell proliferation	GO:BP	0.0298507	0.00235554
	regulation of nitrogen compound metabolic process	GO:BP	0.00937389	0.00236419
	cellular response to DNA damage stimulus	GO:BP	0.0205811	0.0023769
	Signaling by Rho GTPases, Miro GTPases and RHOBTB3	REACTOME	0.0124481	0.00243275
	regulation of cellular metabolic process	GO:BP	0.00916056	0.00264655
	TGF-beta signaling pathway	WP	0.0620155	0.00311006
	RHOC GTPase cycle	REACTOME	0.0405405	0.00323038
	positive regulation of biological process	GO:BP	0.00899743	0.00354915
	regulation of localization	GO:BP	0.0121101	0.00355762
	locomotion	GO:BP	0.0141844	0.00357213
	tube morphogenesis	GO:BP	0.0199063	0.00373691
	regulation of cell motility	GO:BP	0.0189076	0.0037413
	Constitutive Signaling by Aberrant PI3K in Cancer	REACTOME	0.0384615	0.00374777
	cell adhesion	GO:BP	0.0154466	0.00386127
	positive regulation of protein metabolic process	GO:BP	0.0154052	0.0040407
	cellular response to chemical stimulus	GO:BP	0.0115932	0.00422561
	regulation of phosphate metabolic process	GO:BP	0.015873	0.00431693
	regulation of phosphorus metabolic process	GO:BP	0.0158501	0.00441984
	regulation of molecular function	GO:BP	0.0114754	0.00535392
	positive regulation of cellular protein metabolic process	GO:BP	0.0156472	0.00545234
	MAPK cascade	GO:BP	0.0203046	0.00599944
	regulation of apoptotic process	GO:BP	0.0155039	0.00633037
	cell communication	GO:BP	0.00875845	0.00658224
	regulation of cell population proliferation	GO:BP	0.0144753	0.0068708
	regulation of locomotion	GO:BP	0.0180542	0.00714299
	positive regulation of cellular process	GO:BP	0.00914366	0.0072961
	response to hypoxia	GO:BP	0.0331126	0.00764436
	Intracellular signaling by second messengers	REACTOME	0.0161812	0.00795671
	catabolic process	GO:BP	0.0121141	0.00813404
	response to endogenous stimulus	GO:BP	0.014772	0.00817182
	PI3K/AKT Signaling in Cancer	REACTOME	0.0288462	0.00832692
	kidney development	GO:BP	0.0327869	0.00834232
	Intra-Golgi and retrograde Golgi-to-ER traffic	REACTOME	0.019802	0.00873587
	regulation of programmed cell death	GO:BP	0.0151934	0.00877281
	cell morphogenesis	GO:BP	0.0177866	0.00878619
	regulation of extrinsic apoptotic signaling pathway via death domain receptors	GO:BP	0.104167	0.00932014
	response to stress	GO:BP	0.0103869	0.00953707
	cell migration	GO:BP	0.0150582	0.0101245
	tissue development	GO:BP	0.0134021	0.0101276
	renal system development	GO:BP	0.0318471	0.0107785
	regulation of phosphorylation	GO:BP	0.0161031	0.0108598
	regulation of cellular component movement	GO:BP	0.0175097	0.0109089
	Endocytosis	KEGG	0.0379747	0.0109374
	response to decreased oxygen levels	GO:BP	0.031746	0.0110839
	regulation of cell death	GO:BP	0.0144472	0.0118071
	response to hormone	GO:BP	0.0190703	0.0132682
	protein metabolic process	GO:BP	0.00911245	0.0148054
	tube development	GO:BP	0.0170778	0.0153598
	MicroRNAs in cancer	KEGG	0.0326797	0.0155753
	apoptotic process	GO:BP	0.0134048	0.0160029
	positive regulation of hydrolase activity	GO:BP	0.0226876	0.0168551
	positive regulation of catalytic activity	GO:BP	0.0162393	0.0170834
	regulation of MAPK cascade	GO:BP	0.0210843	0.0171022
	heart development	GO:BP	0.0226481	0.0171713
	Proteoglycans in cancer	KEGG	0.04	0.0186761
	phosphorylation	GO:BP	0.0132837	0.0187305
	regulation of cell junction assembly	GO:BP	0.04	0.0188079
	Extracellular vesicle-mediated signaling in recipient cells	WP	0.137931	0.0189086
	positive regulation of DNA-binding transcription factor activity	GO:BP	0.0338346	0.0199208
	regulation of protein modification process	GO:BP	0.0144073	0.0204
	regulation of cellular component organization	GO:BP	0.0123023	0.0205633
	response to oxygen levels	GO:BP	0.0294985	0.0210377
	ameboidal-type cell migration	GO:BP	0.0263158	0.0220198
	cell motility	GO:BP	0.0138973	0.0222557
	localization of cell	GO:BP	0.0138973	0.0222557
	negative regulation of developmental process	GO:BP	0.018244	0.0230344
	positive regulation of intrinsic apoptotic signaling pathway	GO:BP	0.0862069	0.0239291
	cell-substrate junction organization	GO:BP	0.0606061	0.0244968
	cell junction assembly	GO:BP	0.0259434	0.0251446
	programmed cell death	GO:BP	0.0130344	0.0259589
	regulation of protein phosphorylation	GO:BP	0.0164084	0.026399
	localization	GO:BP	0.00854568	0.0264524
	positive regulation of molecular function	GO:BP	0.0141388	0.0273789
	regulation of transferase activity	GO:BP	0.0179171	0.0287865
	response to chemical	GO:BP	0.00968635	0.0294186
	positive regulation of phosphorus metabolic process	GO:BP	0.0178771	0.0295889
	positive regulation of phosphate metabolic process	GO:BP	0.0178771	0.0295889
	negative regulation of multicellular organismal process	GO:BP	0.017	0.0299385
	urogenital system development	GO:BP	0.028169	0.031325
	positive regulation of catabolic process	GO:BP	0.0231214	0.031616
	regulation of response to stimulus	GO:BP	0.0100128	0.0325232
	regulation of cellular process	GO:BP	0.00714732	0.033102
	cell death	GO:BP	0.0125362	0.0333038
	regulation of apoptotic signaling pathway	GO:BP	0.027933	0.0336724
	cell population proliferation	GO:BP	0.0127681	0.0369094
	protein phosphorylation	GO:BP	0.0138626	0.0371744
	I-kappaB kinase/NF-kappaB signaling	GO:BP	0.03125	0.0374356
	negative regulation of cell population proliferation	GO:BP	0.0196353	0.0378599
	negative regulation of cellular process	GO:BP	0.00926689	0.0388368
	macromolecule catabolic process	GO:BP	0.0147167	0.0405051
	anatomical structure formation involved in morphogenesis	GO:BP	0.015873	0.0411235
	organic substance catabolic process	GO:BP	0.0123633	0.0424344
	epithelial cell migration	GO:BP	0.0307167	0.0428689
	mesenchyme development	GO:BP	0.0306122	0.0440324
	regulation of epithelial cell migration	GO:BP	0.0355556	0.0440418
	cellular protein metabolic process	GO:BP	0.00921753	0.0447522
	epithelium migration	GO:BP	0.0304054	0.0464401
	regulation of anatomical structure morphogenesis	GO:BP	0.0172043	0.0472573
	mBDNF and proBDNF regulation of GABA neurotransmission	WP	0.108108	0.0497385
Up-regulated hsa-miR-146 target DEGs in pJIA	Neutrophil degranulation	REACTOME	0.0124481	5.1388e-07
	Signaling by NTRK1 (TRKA)	REACTOME	0.026087	5.84997e-05
	Signaling by NTRKs	REACTOME	0.0223881	9.21549e-05
	regulation of transport	GO:BP	0.00638051	0.000142266
	apoptotic process	GO:BP	0.00589812	0.000319061
	Signaling by Receptor Tyrosine Kinases	REACTOME	0.00767754	0.000340697
	programmed cell death	GO:BP	0.00573514	0.000424956
	P2X7 receptor signalling complex	CORUM	0.25	0.000471293
	Hemostasis	REACTOME	0.00644122	0.00066021
	Platelet activation, signaling and aggregation	REACTOME	0.0114068	0.000667167
	cell death	GO:BP	0.00530376	0.000941909
	cellular response to hormone stimulus	GO:BP	0.0120275	0.00107201
	Cytokine Signaling in Immune system	REACTOME	0.00559441	0.00111604
	Signaling by Interleukins	REACTOME	0.00649351	0.00334172
	Legionellosis	KEGG	0.0555556	0.00424199
	Membrane Trafficking	REACTOME	0.00473186	0.00804607
	Adherens junction	KEGG	0.0434783	0.0088408
	Fibrin complement receptor 3 signaling pathway	WP	0.0681818	0.0094043
	Vesicle-mediated transport	REACTOME	0.00445765	0.00946984
	regulation of cell death	GO:BP	0.00565327	0.00976736
	Viral carcinogenesis	KEGG	0.0206186	0.0103722
	Pertussis	KEGG	0.0394737	0.011788
	response to hormone	GO:BP	0.00834327	0.0121692
	regulation of localization	GO:BP	0.0040367	0.0144012
	negative regulation of apoptotic process	GO:BP	0.00805524	0.0153185
	negative regulation of programmed cell death	GO:BP	0.00789177	0.0175152
	intracellular transport	GO:BP	0.00509626	0.0228198
	Shigellosis	KEGG	0.0167364	0.0231201
	Amoebiasis	KEGG	0.0309278	0.0242615
	Insulin resistance	KEGG	0.0291262	0.0289448
	negative regulation of cell death	GO:BP	0.00712106	0.0341693
	Leukocyte transendothelial migration	KEGG	0.0272727	0.0351015
	regulation of apoptotic process	GO:BP	0.00563777	0.0401213
	regulation of mitochondrial membrane permeability	GO:BP	0.047619	0.0449819
	Prolactin signaling pathway	WP	0.04	0.0461612
	Leptin signaling pathway	WP	0.04	0.0461612
	regulation of programmed cell death	GO:BP	0.00552486	0.0464649
Down-regulated hsa-miR-146 target DEGs in pJIA	Interferon alpha/beta signaling	REACTOME	0.0555556	5.28917e-08
	Interferon Signaling	REACTOME	0.0201005	3.12981e-06
	Cytokine Signaling in Immune system	REACTOME	0.00559441	0.000451999
	viral life cycle	GO:BP	0.0159744	0.00164223
	viral genome replication	GO:BP	0.0307692	0.00172733
	viral process	GO:BP	0.0119332	0.0068513
	negative regulation of viral genome replication	GO:BP	0.0535714	0.00830694
	regulation of viral genome replication	GO:BP	0.0348837	0.0303105
	negative regulation of viral process	GO:BP	0.0322581	0.0383282
	Host-pathogen interaction of human coronaviruses - MAPK signaling	WP	0.0555556	0.0472972
	APLG1-Rababtin5 complex	CORUM	0.5	0.0496706
