# Supplementary material for: Study of the shared gene signatures of polyarticular juvenile idiopathic arthritis and autoimmune uveitis
Source: Front Immunol. 2023 Mar 8;14:1048598. doi: 10.3389/fimmu.2023.1048598 (PMC10030950; doi:10.3389/fimmu.2023.1048598)
Supplement: Supplementary file 5 [file Table_5.xlsx]

## Sheet: positive correlation modules
#positive correlation modules with pJIA or Uveitis
modules(pJIA)	ID(GPL6884)	Gene		module(uveitis)	ID(GPL570)	Gene
black	ILMN_1807662	IGF2R		blue	201743_at	CD14
black	ILMN_1789074	HSPA1A		blue	203535_at	S100A9
black	ILMN_1811702	GRN		blue	205863_at	S100A12
black	ILMN_1701875	ZYX		blue	202917_s_at	S100A8
black	ILMN_1810214	JUND		blue	205119_s_at	FPR1
black	ILMN_2368318	FGR		blue	209619_at	CD74
black	ILMN_1815719	PLCG2		blue	213932_x_at	HLA-A
black	ILMN_1754121	CSK		blue	232617_at	CTSS
black	ILMN_1795158	FGR		blue	202727_s_at	IFNGR1
black	ILMN_1682312	CYBB		blue	216438_s_at	TMSB4X
black	ILMN_1660436	HSPA1B		blue	203923_s_at	CYBB
black	ILMN_1652185	IL4R		blue	223502_s_at	TNFSF13B
black	ILMN_1686623	CSF1R		blue	204122_at	TYROBP
black	ILMN_1676955	TYK2		blue	200678_x_at	GRN
black	ILMN_1659206	RARA		blue	203932_at	HLA-DMB
black	ILMN_1727284	CD4		blue	215313_x_at	HLA-A
black	ILMN_1707308	IKBKG		blue	206111_at	RNASE2
black	ILMN_1781290	RHOA		blue	208812_x_at	HLA-C
black	ILMN_1776777	ADAR		blue	217478_s_at	HLA-DMA
black	ILMN_2059549	SYK		blue	213975_s_at	LYZ
black	ILMN_2364376	ILK		blue	211986_at	AHNAK
black	ILMN_1809931	NDRG1		blue	216041_x_at	GRN
black	ILMN_1789196	TPM2		blue	204924_at	TLR2
black	ILMN_1714965	NFKB1		blue	227184_at	PTAFR
black	ILMN_1698934	CMTM7		blue	200838_at	CTSB
black	ILMN_1654396	ITGB2		blue	216526_x_at	HLA-C
black	ILMN_1714567	AHNAK		blue	217733_s_at	TMSB10
black	ILMN_2175912	ITGB2		blue	202446_s_at	PLSCR1
black	ILMN_2402805	TRPC4AP		blue	208829_at	TAPBP
black	ILMN_1687533	SEMA4D		blue	214459_x_at	HLA-C
black	ILMN_1744212	INPP5D		blue	205789_at	CD1D
black	ILMN_1760143	ADRM1		blue	200839_s_at	CTSB
black	ILMN_1666512	SKIV2L		blue	200814_at	PSME1
black	ILMN_1709795	RAC2		blue	223501_at	TNFSF13B
black	ILMN_1760303	PIK3R1		blue	200660_at	S100A11
black	ILMN_1724837	ZC3HAV1		blue	210314_x_at	TNFSF13
black	ILMN_1705442	CMTM3		blue	201786_s_at	ADAR
black	ILMN_2053178	ACTG1		blue	211284_s_at	GRN
black	ILMN_1658883	ARAF		blue	200887_s_at	STAT1
black	ILMN_2199389	VIPR1		blue	213275_x_at	CTSB
black	ILMN_2173451	GPI		blue	227961_at	CTSB
black	ILMN_2346573	PSME3		blue	208640_at	RAC1
black	ILMN_1800975	PSME3		blue	217728_at	S100A6
black	ILMN_1800976	NFATC3		blue	213293_s_at	TRIM22
black	ILMN_1757604	TPM2		blue	201642_at	IFNGR2
black	ILMN_1729973	ZC3HAV1		blue	208718_at	DDX17
black	ILMN_1702837	PSMD1		blue	229295_at	IL17RA
black	ILMN_1717334	VAV1		blue	223640_at	HCST
black	ILMN_1665219	LTBP4		blue	206343_s_at	NRG1
black	ILMN_1712432	PSMD2		blue	211799_x_at	HLA-C
black	ILMN_1774074	RXRB		blue	205159_at	CSF2RB
black	ILMN_1727142	IKBKB		blue	218831_s_at	FCGRT
black	ILMN_1707051	NFATC1		blue	214853_s_at	SHC1
black	ILMN_2360028	NFATC3		blue	203879_at	PIK3CD
black	ILMN_2243308	ACVR1B		blue	209906_at	C3AR1
black	ILMN_1750800	ACO1		blue	217748_at	ADIPOR1
black	ILMN_1685810	NFATC3		blue	226068_at	SYK
black	ILMN_1653319	MC1R		blue	226333_at	IL6R
black	ILMN_1806023	JUN		blue	238066_at	RBP7
black	ILMN_1711765	PSMD4		blue	205474_at	CRLF3
black	ILMN_1659836	RAET1G		blue	1555116_s_at	SLC11A1
black	ILMN_1687721	PROC		blue	232629_at	PROK2
black	ILMN_1729663	NFATC1		blue	203591_s_at	CSF3R
black	ILMN_2275060	GHRHR		blue	1553297_a_at	CSF3R
black	ILMN_1756959	SLIT1		blue	223049_at	GRB2
black	ILMN_2129668	TGFB1		blue	202688_at	TNFSF10
black	ILMN_1755983	NFATC3		blue	213274_s_at	CTSB
black	ILMN_1682503	NPFF		blue	202086_at	MX1
black	ILMN_1717278	RLN3		blue	226017_at	CMTM7
black	ILMN_1751882	NR2E3		blue	207643_s_at	TNFRSF1A
black	ILMN_1746352	GALP		blue	235735_at	TNFSF8
				blue	220066_at	NOD2
				blue	209295_at	TNFRSF10B
				blue	205483_s_at	ISG15
				blue	221978_at	HLA-F
				blue	201244_s_at	RAF1
				blue	209575_at	IL10RB
				blue	224733_at	CMTM3
				blue	212195_at	IL6ST
				blue	203922_s_at	CYBB
				blue	208991_at	STAT3
				blue	203528_at	SEMA4D
				blue	219259_at	SEMA4A
				blue	208436_s_at	IRF7
				blue	219759_at	ERAP2
				blue	38671_at	PLXND1
				blue	202963_at	RFX5
				blue	206247_at	MICB
				blue	203882_at	IRF9
				blue	229101_at	IL17RA
				blue	201871_s_at	UBXN1
				blue	206278_at	PTAFR
				blue	208944_at	TGFBR2
				blue	221058_s_at	CKLF
				blue	201783_s_at	RELA
				blue	214315_x_at	CALR
				blue	AFFX-HUMISGF3A/M97935_3_at	STAT1
				blue	217497_at	TYMP
				blue	213051_at	ZC3HAV1
				blue	210773_s_at	FPR2
				blue	209969_s_at	STAT1
				blue	224754_at	SP1
				blue	200808_s_at	ZYX
				blue	225634_at	ZC3HAV1
				blue	201393_s_at	IGF2R
				blue	200675_at	CD81
				blue	204994_at	MX2
				blue	205707_at	IL17RA
				blue	204276_at	TK2
				blue	205686_s_at	CD86
				blue	210772_at	FPR2
				blue	225231_at	CBL
				blue	242907_at	GBP2
				blue	202530_at	MAPK14
				blue	221861_at	ARRB1
				blue	203547_at	CD4
				blue	205546_s_at	TYK2
				blue	203085_s_at	TGFB1
				blue	223451_s_at	CKLF
				blue	202430_s_at	PLSCR1
				blue	203005_at	LTBR
				blue	200785_s_at	LRP1
				blue	209584_x_at	APOBEC3C
				blue	225289_at	STAT3
				blue	204108_at	NFYA
				blue	204613_at	PLCG2
				blue	204786_s_at	IFNAR2
				blue	209929_s_at	IKBKG
				blue	202307_s_at	TAP1
				blue	215706_x_at	ZYX
				blue	227125_at	IFNAR2
				blue	229967_at	CMTM2
				blue	203233_at	IL4R
				blue	204211_x_at	EIF2AK2
				blue	200830_at	PSMD2
				blue	202351_at	ITGAV
				blue	205841_at	JAK2
				blue	213295_at	CYLD
				blue	217257_at	SH3BP2
				blue	202841_x_at	OGFR
				blue	223044_at	SLC40A1
				blue	210889_s_at	FCGR2B
				blue	236172_at	LTB4R
				blue	33304_at	ISG20
				blue	232431_at	NR3C1
				blue	202948_at	IL1R1
				blue	228891_at	SEMA4D
				blue	205227_at	IL1RAP
				blue	207163_s_at	AKT1
				blue	214329_x_at	TNFSF10
				blue	231775_at	TNFRSF10A
				blue	210223_s_at	MR1
				blue	218747_s_at	TAPBPL
				blue	225477_s_at	NR2C2
				blue	222062_at	IL27RA
				blue	206237_s_at	NRG1
				blue	210443_x_at	OGFR
				blue	221571_at	TRAF3
				blue	204698_at	ISG20
				blue	210128_s_at	LTB4R
				blue	205019_s_at	VIPR1
				blue	1568629_s_at	PIK3R2
				blue	228685_at	IL17RA
				blue	205118_at	FPR1
				blue	226495_at	MAVS
				blue	208230_s_at	NRG1
				blue	203110_at	PTK2B
				blue	202964_s_at	RFX5
				blue	213294_at	EIF2AK2
				blue	229242_at	TNFSF15
				blue	39582_at	CYLD
				blue	201392_s_at	IGF2R
				blue	226156_at	AKT2
				blue	220104_at	ZC3HAV1
				blue	202215_s_at	NFYC
				blue	74694_s_at	RABEP2
				blue	49111_at	ARRB1
				blue	205101_at	CIITA
				blue	203936_s_at	MMP9
				blue	227345_at	TNFRSF10D
				blue	204549_at	IKBKE
				blue	201346_at	ADIPOR2
				blue	212688_at	PIK3CB
				blue	207433_at	IL10
				blue	202763_at	CASP3
				blue	204227_s_at	TK2
				blue	214146_s_at	PPBP
				blue	204277_s_at	TK2
				blue	212300_at	TXLNA
				blue	220146_at	TLR7
				blue	243376_at	TANK
				blue	1487_at	ESRRA
				blue	234725_s_at	SEMA4B
				blue	219209_at	IFIH1
				blue	200784_s_at	LRP1
				blue	213506_at	F2RL1
				blue	242625_at	RSAD2
				blue	209878_s_at	RELA
				blue	229121_at	CMKLR1
				blue	37152_at	PPARD
				blue	209728_at	HLA-DRB4
				blue	219680_at	NLRX1
				blue	220036_s_at	LMBR1L
				blue	206390_x_at	PF4
				blue	226450_at	INSR
				blue	209945_s_at	GSK3B
				blue	218746_at	TAPBPL
				blue	244023_at	SYK
				blue	206851_at	RNASE3
				blue	211012_s_at	PML
				blue	212807_s_at	SORT1
				blue	203949_at	MPO
				blue	207565_s_at	MR1
				blue	210623_at	UBXN1
				blue	201945_at	FURIN
				blue	210607_at	FLT3LG
				blue	219364_at	DHX58
				blue	205926_at	IL27RA
				blue	231219_at	CMTM1
				blue	204116_at	IL2RG
				blue	210189_at	HSPA1L
				blue	1562031_at	JAK2
				blue	1568943_at	INPP5D
				blue	204314_s_at	CREB1
				blue	208876_s_at	PAK2
				blue	210528_at	MR1
				blue	213998_s_at	DDX17
				blue	1559203_s_at	KRAS
				blue	207071_s_at	ACO1
				blue	205016_at	TGFA
				blue	205500_at	C5
				blue	219344_at	SLC29A3
				blue	215195_at	PRKCA
				blue	216598_s_at	CCL2
				blue	206038_s_at	NR2C2
				blue	220491_at	HAMP
				blue	223437_at	PPARA
				blue	219922_s_at	LTBP3
				blue	226978_at	PPARA
				blue	235508_at	PML
				blue	214075_at	NENF
				blue	203920_at	NR1H3
				blue	1553695_a_at	NLRX1
				blue	211163_s_at	TNFRSF10C
				blue	213797_at	RSAD2
				blue	207008_at	CXCR2
				blue	210783_x_at	CLEC11A
				blue	205671_s_at	HLA-DOB
				blue	208719_s_at	DDX17
				blue	227675_at	LRSAM1
				blue	1569830_at	PTPRC
				blue	203691_at	PI3
				blue	228433_at	NFYA
				blue	238516_at	BMPR2
				blue	207277_at	CD209
				blue	242035_at	LMBR1
				blue	214303_x_at	MUC5AC
				blue	210530_s_at	NR2C1
				blue	200988_s_at	PSME3
				blue	206250_x_at	AVPR1A
				blue	237289_at	CREB1
				blue	216020_at	IFIH1
				blue	226192_at	AR
				blue	221469_at	GPR32
				blue	203683_s_at	VEGFB
				blue	235099_at	CMTM8
				blue	222505_at	LMBR1
				blue	206871_at	ELANE
				blue	208510_s_at	PPARG
				blue	210081_at	AGER
				blue	221085_at	TNFSF15
				blue	222285_at	IGHD
				blue	223438_s_at	PPARA
				blue	234644_x_at	TNFRSF10C
				blue	210728_s_at	CALCA
				blue	211667_x_at	TRAV12-2
				blue	206429_at	F2RL1
				blue	208222_at	ACVR1B
				blue	204271_s_at	EDNRB
				blue	204597_x_at	STC1
				blue	204637_at	CGA
				blue	205609_at	ANGPT1
				blue	204083_s_at	TPM2
				blue	234362_s_at	CTLA4
				blue	214572_s_at	INSL3
				blue	228416_at	ACVR2A
				blue	1560981_a_at	PPARA
				blue	203423_at	RBP1
				blue	205916_at	S100A7
				blue	206222_at	TNFRSF10C
				blue	211786_at	TNFRSF9
				blue	235238_at	SHC4
				blue	238231_at	NFYC
				blue	1560689_s_at	AKT2
				blue	215573_at	CAT
				blue	1555353_at	LRP1
				blue	41469_at	PI3
				blue	206886_x_at	GH1
				blue	207177_at	PTGFR
				blue	210808_s_at	NOX1
				blue	212531_at	LCN2
				blue	238950_at	TNFRSF9
				blue	211209_x_at	SH2D1A
				blue	227496_at	NR6A1
				blue	207007_at	NR1I3
				blue	1555884_at	PSMD6
				blue	206072_at	UCN

## Sheet: negative correlation modules
#negative correlation modules with pJIA or Uveitis
modules(pJIA)	ID(GPL6884)	Gene		module(uveitis)	ID(GPL570)	Gene
yellow	ILMN_1790692	GNLY		purple	1555814_a_at	RHOA
yellow	ILMN_1708779	GNLY		purple	200680_x_at	HMGB1
yellow	ILMN_1773352	CCL5		purple	211968_s_at	HSP90AA1
yellow	ILMN_2109489	GZMB		purple	1557910_at	HSP90AB1
yellow	ILMN_1797988	KLRD1		purple	200679_x_at	HMGB1
yellow	ILMN_1740633	PRF1		purple	210895_s_at	CD86
yellow	ILMN_1786810	KIR2DL1		purple	211922_s_at	CAT
yellow	ILMN_1799134	KLRD1		purple	207419_s_at	RAC2
yellow	ILMN_1684349	IL2RB		purple	210514_x_at	HLA-G
yellow	ILMN_1676924	CD247		purple	211528_x_at	HLA-G
yellow	ILMN_2353732	CD8A		purple	1552610_a_at	JAK1
yellow	ILMN_2368530	IL32		purple	210460_s_at	PSMD4
yellow	ILMN_1768482	CD8A		purple	201068_s_at	PSMC2
yellow	ILMN_2098126	CCL5		purple	214359_s_at	HSP90AB1
yellow	ILMN_2249920	FYN		purple	226400_at	CDC42
yellow	ILMN_1784287	TGFBR3		purple	201267_s_at	PSMC3
yellow	ILMN_2377669	CD247		purple	210423_s_at	SLC11A1
yellow	ILMN_2404625	LAT		purple	203290_at	HLA-DQA1
yellow	ILMN_1667232	KIR2DL3		purple	209371_s_at	SH3BP2
yellow	ILMN_2100209	CCL4L1		purple	208945_s_at	BECN1
yellow	ILMN_2088437	CX3CR1		purple	204219_s_at	PSMC1
yellow	ILMN_1699931	HCST		purple	202542_s_at	AIMP1
yellow	ILMN_1807074	MIF		purple	200820_at	PSMD8
yellow	ILMN_1701237	SH2D1B		purple	1554577_a_at	PSMD10
yellow	ILMN_1739756	KIR2DL4		purple	208727_s_at	CDC42
yellow	ILMN_1719756	ZAP70		purple	225869_s_at	UNC93B1
yellow	ILMN_1686555	FYN		purple	200882_s_at	PSMD4
yellow	ILMN_1786823	ICAM2		purple	201381_x_at	CACYBP
yellow	ILMN_1745788	CX3CR1		purple	1553685_s_at	SP1
yellow	ILMN_1716276	CCL4L1		purple	218832_x_at	ARRB1
yellow	ILMN_1652825	IL10RA		purple	230437_s_at	PRKCB
yellow	ILMN_1760374	CD8A		purple	225471_s_at	AKT2
yellow	ILMN_1778010	IL32		purple	206470_at	PLXNC1
yellow	ILMN_2105573	CCL3L3		purple	217507_at	SLC11A1
yellow	ILMN_1691539	LAT		purple	201198_s_at	PSMD1
yellow	ILMN_2380801	FYN		purple	227953_at	CMTM6
yellow	ILMN_2377109	LCK		purple	217576_x_at	SOS2
yellow	ILMN_1699991	LCK		purple	211513_s_at	OGFR
yellow	ILMN_2396991	HCST		purple	211797_s_at	NFYC
yellow	ILMN_1695590	ADRB2		purple	228795_at	PRKCB
yellow	ILMN_1797975	CXCR3		purple	209895_at	PTPN11
yellow	ILMN_1702691	TNFAIP3		purple	236988_x_at	ITGB2
yellow	ILMN_2044471	NCR3		purple	222719_s_at	PDGFC
yellow	ILMN_2062714	PTGDR		purple	213490_s_at	MAP2K2
yellow	ILMN_1664464	PTGDS		purple	204896_s_at	PTGER4
yellow	ILMN_1703926	PTGER2		purple	1554876_a_at	S100Z
yellow	ILMN_2142554	NENF		purple	204770_at	TAP2
yellow	ILMN_1815890	IL12RB1		purple	208229_at	FGFR2
yellow	ILMN_2131828	KIR3DL1		purple	205468_s_at	IRF5
yellow	ILMN_2190842	KIR3DL2		purple	206471_s_at	PLXNC1
yellow	ILMN_1674640	CXCR6		purple	229847_at	MAPK1
yellow	ILMN_1742866	F2R		purple	1555565_s_at	TAPBP
yellow	ILMN_2059357	KLRC2		purple	227824_at	PRKCB
yellow	ILMN_2256295	GNLY		purple	210224_at	MR1
yellow	ILMN_2384140	KLRC1		purple	210691_s_at	CACYBP
yellow	ILMN_2386790	KLRC3		purple	211329_x_at	HFE
yellow	ILMN_1702534	CD244		purple	215099_s_at	RXRB
yellow	ILMN_1793451	KIR2DL5A		purple	211016_x_at	HSPA4
yellow	ILMN_1705141	CACYBP		purple	211230_s_at	PIK3CD
yellow	ILMN_1733426	KIR3DL3		purple	206769_at	TMSB4Y
yellow	ILMN_1699695	TNFRSF21		purple	207821_s_at	PTK2
yellow	ILMN_1707328	KLRC2		purple	221615_at	BMP8B
yellow	ILMN_2218856	CCL3L1		purple	211027_s_at	IKBKB
yellow	ILMN_1781824	FASLG		purple	211327_x_at	HFE
yellow	ILMN_1691803	KIR2DS5		purple	211863_x_at	HFE
yellow	ILMN_1678882	KIR2DL2		purple	206086_x_at	HFE
yellow	ILMN_1773245	CCL3L1		purple	233538_s_at	CYBB
yellow	ILMN_2402106	KIR2DL3		purple	211332_x_at	HFE
yellow	ILMN_2384139	KLRC1		purple	213950_s_at	PPP3CC
yellow	ILMN_2415653	KIR2DL5A		purple	214647_s_at	HFE
yellow	ILMN_2100046	IL22		purple	206564_at	OPRL1
yellow	ILMN_2082593	KIR3DL3		purple	213487_at	MAP2K2
yellow	ILMN_1803094	PDGFD		purple	208223_s_at	ACVR1B
yellow	ILMN_1750761	NCR1		purple	1557993_at	PLCG2
yellow	ILMN_2175715	KIR2DS3		purple	212797_at	SORT1
yellow	ILMN_1733245	KIR3DL1		brown	209189_at	FOS
yellow	ILMN_2298795	KIR2DL5A		brown	201464_x_at	JUN
yellow	ILMN_2389069	PAEP		brown	211969_at	HSP90AA1
yellow	ILMN_2346987	LPA		brown	201466_s_at	JUN
yellow	ILMN_1740186	GHRHR		brown	213281_at	JUN
yellow	ILMN_1773262	ESM1		brown	396_f_at	EPOR
yellow	ILMN_1671509	CCL3		brown	205207_at	IL6
yellow	ILMN_2347592	NMB		brown	223610_at	SEMA5B
yellow	ILMN_2376859	PDGFD		brown	242961_x_at	DDX58
yellow	ILMN_2081070	BTC		brown	220203_at	BMP8A
yellow	ILMN_1761921	IL12RB2		brown	35666_at	SEMA3F
yellow	ILMN_2322498	RORA		brown	230180_at	DDX17
yellow	ILMN_1724396	GCG		brown	227998_at	S100A16
yellow	ILMN_1775822	PDGFB		brown	33579_i_at	GALR3
yellow	ILMN_1747355	CCL3L3		brown	204321_at	NEO1
yellow	ILMN_2166812	KIR2DS1		brown	203141_s_at	AP3B1
yellow	ILMN_1713550	LGR6		brown	206361_at	PTGDR2
yellow	ILMN_2386453	KLRD1		brown	1553326_at	RXFP2
yellow	ILMN_1703140	NEDD4		brown	217095_x_at	NCR1
yellow	ILMN_2307903	VCAM1		brown	206975_at	LTA
yellow	ILMN_2415650	KIR2DL5A		brown	226197_at	AR
yellow	ILMN_1752647	KLRC1		brown	224555_x_at	IL37
yellow	ILMN_1661197	CLCF1		brown	216245_at	IL1RN
yellow	ILMN_1673030	CMKLR1		brown	216551_x_at	PLCG1
yellow	ILMN_1689578	TLR3		brown	1552892_at	TNFRSF13C
yellow	ILMN_1804421	AREG		brown	224198_at	CELA1
yellow	ILMN_2207291	IFNG		brown	215807_s_at	PLXNB1
yellow	ILMN_2390197	KIR2DL4		brown	206907_at	TNFSF9
yellow	ILMN_2399523	JAG2		brown	205946_at	VIPR2
yellow	ILMN_1815057	PDGFRB		brown	208439_s_at	FCN2
yellow	ILMN_1700488	PPARA		brown	213749_at	MASP1
yellow	ILMN_1788109	IL17C		brown	202729_s_at	LTBP1
yellow	ILMN_1685843	KIR2DL5A		brown	204189_at	RARG
				brown	239367_at	BDNF
				brown	215579_at	APOBEC3G
				brown	228572_at	GRB2
				brown	211405_x_at	IFNA17
				brown	211607_x_at	EGFR
				brown	236664_at	AKT2
				brown	211453_s_at	AKT2
				brown	219304_s_at	PDGFD
				brown	208108_s_at	AVPR2
				brown	235980_at	PIK3CA
				brown	210832_x_at	PTGER3
				brown	211258_s_at	TGFA
				brown	224079_at	IL17C
				brown	227173_s_at	BACH2
				brown	234367_x_at	TMPRSS6
				brown	206410_at	NR0B2
				brown	203980_at	FABP4
				brown	210864_x_at	HFE
				brown	207650_x_at	PTGER1
				brown	212607_at	AKT3
				brown	239132_at	NOS1
				brown	213481_at	S100A13
				brown	224620_at	MAPK1
				brown	210477_x_at	MAPK8
				brown	210671_x_at	MAPK8
				brown	217046_s_at	AGER
				brown	217187_at	MUC5AC
				brown	220028_at	ACVR2B
				brown	220745_at	IL19
				brown	216676_x_at	KIR3DL3
				brown	217711_at	TEK
				brown	209957_s_at	NPPA
				brown	220574_at	SEMA6D
				brown	211410_x_at	KIR2DL5A
				brown	1559754_at	LTB
				brown	231854_at	PIK3CA
				brown	210973_s_at	FGFR1
				brown	206607_at	CBL
				brown	205536_at	VAV2
				brown	208059_at	CCR8
				brown	208303_s_at	CRLF2
				brown	221371_at	TNFSF18
				brown	237099_at	BPIFA2
				brown	1565082_x_at	SRC
				brown	226621_at	OSMR
				brown	214272_at	CYLD
				brown	219367_s_at	NRP2
				brown	210039_s_at	PRKCQ
				brown	210237_at	ARTN
				brown	208241_at	NRG1
				brown	212827_at	IGHM
				brown	201808_s_at	ENG
				brown	242809_at	IL1RL1
				brown	213345_at	NFATC4
				brown	209924_at	CCL18
				brown	210925_at	CIITA
				brown	211599_x_at	MET
				brown	210747_at	HLA-DQB1
				brown	1555779_a_at	CD79A
				brown	211652_s_at	LBP
				brown	230916_at	NODAL
				brown	206301_at	TEC
				brown	207082_at	CSF1
				brown	207529_at	DEFA5
				brown	1568850_at	ACKR2
				brown	203892_at	WFDC2
				brown	204642_at	S1PR1
				brown	205897_at	NFATC4
				brown	210316_at	FLT4
				brown	211634_x_at	IGHM
				brown	214607_at	PAK3
				brown	220971_at	IL25
				brown	226690_at	ADCYAP1R1
				brown	1561358_at	TXLNA
				brown	215551_at	ESR1
				brown	217112_at	PDGFB
				brown	227401_at	IL17D
				brown	236357_at	LMBR1
				brown	217001_x_at	HLA-DOA
				brown	231359_at	APOH
				brown	239031_at	SSTR2
				brown	207309_at	NOS1
				brown	211583_x_at	NCR3
				brown	213176_s_at	LTBP4
				brown	1553041_at	HTR3C
				brown	211253_x_at	PYY
				brown	236266_at	RORA
				brown	214571_at	FGF3
				brown	216892_at	IGHG1
				brown	1552982_a_at	FGF4
				brown	202018_s_at	LTF
				brown	207041_at	MASP2
				brown	207257_at	EPO
				brown	207384_at	PGLYRP1
				brown	208138_at	GAST
				brown	208250_s_at	DMBT1
				brown	208259_x_at	IFNA7
				brown	211242_x_at	KIR2DL4
				brown	211398_at	FGFR2
				brown	217561_at	CALCA
				brown	220056_at	IL22RA1
				brown	221332_at	BMP15
				brown	240300_at	TK2
				brown	222484_s_at	CXCL14
				brown	232170_at	S100A7A
				brown	240359_at	BPIFA3
				brown	224999_at	EGFR
				brown	222860_s_at	PDGFD
				brown	225566_at	NRP2
				brown	211259_s_at	BMP7
				brown	208441_at	IGF1R
				brown	220130_x_at	LTB4R2
				brown	216424_at	CD4
				brown	233801_s_at	SEMA6D
				brown	214994_at	APOBEC3F
				brown	231671_at	FGA
				brown	214400_at	INSL3
				brown	216042_at	TNFRSF25
				brown	215621_s_at	IGHD
				brown	213601_at	SLIT1
				brown	217575_s_at	SOS2
				brown	207278_s_at	CD209
				brown	209671_x_at	TRAC
				brown	233185_at	FGF14
				brown	1561853_a_at	IL23R
				brown	206622_at	TRH
				brown	207897_at	CRHR2
				brown	210763_x_at	NCR3
				brown	211235_s_at	ESR1
				brown	214125_s_at	NENF
				brown	244526_at	RASGRP3
				brown	229975_at	BMPR1B
				brown	1564630_at	EDN1
				brown	210391_at	NR6A1
				brown	208164_s_at	IL9R
				brown	227032_at	PLXNA2
				brown	210890_x_at	KIR2DL1
				brown	205608_s_at	ANGPT1
				brown	1565483_at	EGFR
				brown	239369_at	LCN8
				brown	208228_s_at	FGFR2
				brown	203687_at	CX3CL1
				brown	226960_at	CXCL17
				brown	1552777_a_at	RAET1E
				brown	205259_at	NR3C2
				brown	208568_at	MC2R
				brown	1555016_at	IL16
				brown	203788_s_at	SEMA3C
				brown	206176_at	BMP6
				brown	207380_x_at	NOX1
				brown	208023_at	TNFRSF4
				brown	208173_at	IFNB1
				brown	208408_at	PTN
				brown	209121_x_at	NR2F2
				brown	209640_at	PML
				brown	209999_x_at	SOCS1
				brown	210311_at	FGF5
				brown	211588_s_at	PML
				brown	215098_at	RXRB
				brown	221291_at	ULBP2
				brown	223449_at	SEMA6A
				brown	223690_at	LTBP2
				brown	237896_at	NODAL
				brown	244250_at	ANXA6
				brown	206804_at	CD3G
				brown	210334_x_at	BIRC5
				brown	204595_s_at	STC1
				brown	231304_at	PPP3R2
				brown	237567_at	STAB2
				brown	220542_s_at	BPIFA1
				brown	219597_s_at	DUOX1
				brown	202834_at	AGT
				brown	207553_at	OPRK1
				brown	244704_at	NFYB
				brown	221165_s_at	IL22
				brown	220053_at	GDF3
				brown	211687_x_at	KIR3DL1
				brown	1561652_at	BECN1
				brown	210884_s_at	SPAG11A
				brown	211010_s_at	NCR3
				brown	208225_at	FGFR2
				brown	210182_at	CORT
				brown	238855_at	AHNAK
				brown	206859_s_at	PAEP
				brown	242898_at	EIF2AK2
				brown	219789_at	NPR3
				brown	1554984_a_at	HLA-DOB
				brown	235540_at	GNRH1
				brown	213933_at	PTGER3
				brown	207964_x_at	IFNA4
				brown	205080_at	RARB
				brown	207687_at	INHBC
				brown	1563897_at	CRABP1
				brown	1552915_at	IFNL2
				brown	205801_s_at	RASGRP3
				brown	206149_at	CHP2
				brown	206814_at	NGF
				brown	210615_at	NRP1
				brown	210815_s_at	CALCRL
				brown	227989_at	LTBP4
				brown	234722_x_at	OBP2B
				brown	240562_at	GSK3B
				brown	216825_s_at	MPL
				brown	221271_at	IL21
				brown	231981_at	PRLR
				brown	205650_s_at	FGA
				brown	208482_at	SSTR1
				brown	204421_s_at	FGF2
				brown	209784_s_at	JAG2
				brown	205753_at	CRP
				brown	1553574_at	IFNE
				brown	208448_x_at	IFNA16
				brown	206569_at	IL24
				brown	1560488_at	LCNL1
				brown	239798_at	PDK1
				brown	207354_at	CCL16
				brown	211029_x_at	FGF18
				brown	208423_s_at	MSR1
				brown	237647_at	GHRL
				brown	237038_at	CXCL14
				brown	211544_s_at	GHRHR
				brown	1565795_at	DUOX1
				brown	238750_at	CCL28
				brown	208182_x_at	IFNA14
				brown	229259_at	GFAP
				brown	234774_at	R3HDML
				brown	221414_s_at	DEFB126
				brown	213807_x_at	MET
				brown	1556919_at	LEPR
				brown	1570383_at	BMP1
				brown	205289_at	BMP2
				brown	206549_at	INSL4
				brown	206974_at	CXCR6
				brown	208391_s_at	GLP1R
				brown	210116_at	SH2D1A
				brown	211897_s_at	CRHR1
				brown	213001_at	ANGPTL2
				brown	219054_at	NPR3
				brown	221066_at	RXFP3
				brown	239550_at	RORA
				brown	241141_at	BMP6
				brown	221378_at	CER1
				brown	231684_at	ANGPTL3
				brown	203930_s_at	MAPT
				brown	206254_at	EGF
				brown	210654_at	TNFRSF10D
				brown	228280_at	ZC3HAV1L
				brown	230288_at	FGF14
				brown	208240_s_at	FGF1
				brown	32540_at	PPP3CC
				brown	242579_at	BMPR1B
				brown	206772_at	PTH2R
				brown	214519_s_at	RLN2
				brown	206942_s_at	PMCH
				brown	216341_s_at	GNRHR
				brown	215101_s_at	CXCL5
				brown	237622_at	ACO1
				brown	238138_at	CANX
